# Supplementary material for: NT-proBNP and BNP as Biomarkers for Preeclampsia: A Systematic Review and Meta-Analysis
Source: Int J Mol Sci. 2025 Jun 28;26(13):6272. doi: 10.3390/ijms26136272 (PMC12250389; doi:10.3390/ijms26136272)
Supplement: Supplementary file 1 [file ijms-26-06272-s001.zip]

Archive with 1 entries (1 files):
- ijms-3647850-supplementary.pdf
